# Supplementary material for: Genomic correlates of tailocin sensitivity in Pseudomonas syringae
Source: G3 (Bethesda). 2025 Aug 29;15(11):jkaf203. doi: 10.1093/g3journal/jkaf203 (PMC12608077; doi:10.1093/g3journal/jkaf203)
Supplement: jkaf203_Supplementary_Data [file jkaf203_supplementary_data.zip]

Archive with 4 entries (4 files):
- Supplementary_Figure_1_G3-2025-406018.jpg
- Supplementary_Figure_2_G3-2025-406018.jpg
- Supplementary_Figure_3_G3-2025-406018.jpg
- Supplementary_Figure_Legends_G3-2025-406018.docx
